# Supplementary material for: Epiviz Web Components: reusable and extensible component library to visualize functional genomic datasets
Source: F1000Res. 2018 Jul 17;7:1096. [Version 1] doi: 10.12688/f1000research.15433.1 (PMC6092909; doi:10.12688/f1000research.15433.1)
Supplement: Supplementary file 1 [file f1000research-7-16818-s0000.tgz]

Archive with 1 entries (1 files):
- 585eb9d1-64e8-473f-b061-242f0785caca.docx
